# Supplementary material for: Synthesis of DOPO-Based Phosphorus-Nitrogen Containing Hyperbranched Flame Retardant and Its Effective Application for Poly(ethylene terephthalate) via Synergistic Effect
Source: Polymers (Basel). 2023 Jan 28;15(3):662. doi: 10.3390/polym15030662 (PMC9921204; doi:10.3390/polym15030662)
Supplement: Supplementary file 1 [file polymers-15-00662-s001.zip]

Archive with 1 entries (1 files):
- polymers-2082571-supplementary.pdf
